# Supplementary material for: Dissecting the genetic basis of relevant fruit quality traits in interspecific grapevines (Vitis spp.)
Source: Hortic Res. 2025 Jan 6;13(4):uhaf353. doi: 10.1093/hr/uhaf353 (PMC13091398; doi:10.1093/hr/uhaf353)
Supplement: Web_Material_uhaf353 [file web_material_uhaf353.zip]

Archive with 10 entries (10 files):
- Supplemantary Tables.xlsx
- Supplementary Figures.docx
- Sup_fig_S1.png
- Sup_fig_S2.png
- sup_fig_S3.png
- sup_fig_S4.png
- sup_fig_S5.png
- Sup_fig_S6.png
- sup_fig_S7.png
- Sup_fig_S8.png
