# Supplementary material for: Dissecting the genetic basis of relevant fruit quality traits in interspecific grapevines (Vitis spp.)
Source: Hortic Res. 2025 Jan 6;13(4):uhaf353. doi: 10.1093/hr/uhaf353 (PMC13091398; doi:10.1093/hr/uhaf353)
Supplement: Web_Material_uhaf353 [file web_material_uhaf353.zip › Supplemantary Tables.xlsx]

## Sheet: Sup_T1
Supplementary Tabel S1. Phenotype summary statistics of all fruit quality traits across three years and harvests
Trait	Harvest	Min				Max				Mean				SD					CV				CV_Pop1				CV_Pop2				CV_Pop3			Phenotyped Individuals
		2020	2021	2022		2020	2021	2022		2020	2021	2022		2020	2021	2022		2020	2021	2022		2020	2021	2022		2020	2021	2022		2020	2021	2022		2020	2021	2022
TSS	H1	1.98	3.85	3.25		30.15	28.4	14		13.163	11.564	5.54487		5.43698	5.49329	2.07732		41.3049	47.5033	37.4637		41.1973	45.0103	37.4595		39.8047	46.5511	35.0099		37.2516	35.8676	8.90873		195	396	354
	H2	3.2	2.07	1.78		25.25	30.2	22.05		17.1608	16.3189	10.4162		4.22201	5.66809	4.6994		24.6027	34.7334	45.1164		21.6572	34.3159	43.8557		25.9833	34.9906	44.3687		18.0938	25.9773	35.0477		172	378	342
	H3	5.6	5.15	9.4		26.1	32.85	26.75		20.2539	21.4631	19.404		3.18035	3.90358	3.1597		15.7024	18.1874	16.2837		12.4183	16.1178	16.0323		17.1167	20.5239	15.9642		13.6287	20.2582	10.1257		155	370	299
pH	H1	1.8	2.46	1.895		2.83	3.96	3.73		2.26539	2.72828	2.34965		0.193453	0.190882	0.217648		8.5395	6.99643	9.26303		9.28897	7.15533	8.21544		7.088	4.17284	10.8706		8.19028	5.62011	8.00119		195	395	354
	H2	1.705	2.39	2.22		2.95	3.8	3.975		2.35596	2.92619	2.67289		0.236606	0.174281	0.174318		10.0429	5.9559	6.52168		9.85805	6.07418	6.8009		10.4446	4.78354	5.41953		7.10995	3.69051	3.87936		172	378	342
	H3	2.705	2.57	2.21		4.62	3.7	3.82		3.33348	3.10657	3.10977		0.357839	0.18646	0.206014		10.7347	6.00213	6.62474		10.8776	5.79617	7.4026		10.65	5.88874	4.681		10.9706	4.47531	4.46272		155	370	299
TA	H1	1.4	1.19	-		5.26	6.82	5.7		2.88056	3.25596	2.4909		0.783768	1.03564	0.713113		27.2089	31.8075	28.6287		29.3148	33.378	24.594		24.622	28.6373	38.0862		26.4718	24.2216	27.845		195	394	354
	H2	0.98	0.68	0.54		5.39	5.86	4.01		2.58483	2.63361	1.87795		0.709624	0.978255	0.634278		27.4535	37.145	33.7749		24.1463	35.3778	33.1696		29.3307	38.9934	33.0419		27.5666	43.2644	19.8143		172	374	342
	H3	0.97	0.57	0.5		3.555	4.66	2.66		1.95048	1.84649	1.08893		0.493418	0.609668	0.332621		25.2972	33.0177	30.5457		27.1163	31.4514	31.6755		24.087	38.8915	23.6851		26.8953	23.9631	21.9265		155	370	299
Glucose	H1	-	0.00988643	4.11356		-	8.01269	47.0062		-	0.875433	12.6405		-	1.16078	7.11572		-	132.595	56.293		-	106.723	57.229		-	73.876	51.9735		-	40.6822	15.4257		-	354	348
	H2	-	1.96907	0.0524247		-	120.506	68.9786		-	59.4429	27.9073		-	20.8855	15.4829		-	35.1353	55.4798		-	34.6344	54.3576		-	36.4285	52.0354		-	23.8475	47.4618		-	201	330
	H3	14.321	18.343	7.77943		126.931	114.222	83.6401		96.4551	69.9251	50.5626		16.7657	15.9744	12.6222		17.3819	22.845	24.9636		16.2251	21.6521	39.8127		18.4069	24.3403	31.3422		16.4057	23.7523	21.9273		128	322	276
Fructose	H1	-	-	5.18105		-	5.61754	44.4262		-	0.7093	18.5661		-	0.901566	7.17712		-	127.107	38.6572		-	100.01	38.7972		-	88.7921	39.421		-	47.0187	18.2639		-	354	348
	H2	-	12.6108	7.73264		-	128.937	73.3646		-	57.8137	32.0745		-	21.0484	13.4798		-	36.4073	42.0265		-	36.5868	40.7401		-	37.1752	38.5247		-	20.1001	26.0327		-	201	330
	H3	12.2129	18.1129	-		128.873	109.303	86.7908		93.7054	68.8132	51.0788		17.8697	15.5848	15.2545		19.0701	22.648	29.8646		20.3349	21.4705	31.5006		18.9904	24.0919	27.5577		14.7371	24.1062	18.8758		128	322	277
Malic	H1	-	0.559707	6.77444		-	49.4583	29.937		-	16.0812	18.656		-	5.39587	3.43981		-	33.5538	18.4381		-	32.0827	17.2373		-	37.4212	21.003		-	19.1099	18.2432		-	354	348
	H2	-	0.486141	9.9531		-	37.0861	42.1318		-	13.6395	24.1664		-	4.74397	6.72705		-	34.7812	27.8364		-	33.8613	29.0718		-	37.226	26.1442		-	28.8077	19.2671		-	245	340
	H3	2.95966	5.00721	6.47223		20.9925	21.6037	21.4775		9.80544	9.60131	12.8808		3.65456	2.61341	3.23039		37.2707	27.2194	25.0792		43.5045	28.0523	29.37		35.5535	31.4253	37.6652		23.2265	23.2007	23.4781		128	322	278
Tartaric	H1	-	2.0097	4.95947		-	25.6593	18.8588		-	10.9066	10.0877		-	3.80039	2.23815		-	34.8447	22.187		-	34.5487	22.2144		-	35.0985	22.3528		-	21.9418	16.4749		-	354	348
	H2	-	0.53153	0.342696		-	21.299	15.061		-	9.51091	7.26624		-	3.14277	2.50848		-	33.0439	34.5224		-	34.2846	36.6297		-	32.1755	31.3373		-	29.234	21.7137		-	244	340
	H3	0.87777	2.92013	0.0199447		8.75114	16.2169	10.2124		3.35924	6.95766	3.69597		1.56037	2.00802	1.62192		46.45	28.8605	43.8835		39.7803	27.9012	45.6814		48.5905	27.742	39.7041		68.3372	39.4987	37.384		128	322	278
Citric	H1	-	0.0154041	0.0425125		-	1.93126	0.845733		-	0.370035	0.298218		-	0.206457	0.133661		-	55.7939	44.8198		-	55.2217	42.7335		-	57.3529	32.8435		-	36.399	30.6986		-	352	348
	H2	-	0.0142693	-		-	0.860034	0.699401		-	0.226205	0.274114		-	0.133192	0.14478		-	58.8812	52.8175		-	57.1724	57.7906		-	65.1579	40.5327		-	57.5911	32.7601		-	244	340
	H3	0.0765017	0.0150078	-		1.08537	0.749511	0.588701		0.518571	0.153294	0.167455		0.172266	0.0960637	0.0954694		33.2193	62.6662	57.0122		33.1706	61.9059	56.2092		34.7152	61.7322	53.6459		22.0908	45.8111	48.1189		128	322	277
SBM	H1	0.356	0.115	0.333333		2.768	2.205	11.3		1.1234	0.790918	0.933801		0.387785	0.256575	0.601353		34.519	32.4401	64.3984		-	30.2023	25.6688		.	41.2967	104.362		25.2583	23.4406	21.6153		164	398	356
	H2	0.3646	0.173333	0.466667		2.57207	1.838	5		1.29527	0.919484	1.56676		0.406377	0.281505	0.680337		31.3739	30.6155	43.4231		27.7261	28.7949	47.3109		31.7598	35.04	32.5865		21.3701	27.7397	24.7818		168	381	344
	H3	0.241111	0.171429	-		2.55441	2.175	-		1.2926	1.00969	-		0.419342	0.303932	-		32.4418	30.1017	.		27.8608	28.713	.		32.5096	29.1328	.		15.7245	31.9512	.		153	378	-
YAN	H3	147	1.20394	1.34558		1094	105.876	127.759		398.484	32.1517	32.4514		180.259	26.3501	25.057		45.2363	81.9555	77.214		40.5245	73.4951	88.1702		46.0265	90.1648	53.9931		40.7385	118.097	37.6887		126	310	244

## Sheet: Sup_T2
Supplementary Table S2. Comprehensive information of GWAS results for fruit qulity tarits among three different harvests including SNP position, p-value, all genes within 20kb region of the hits, gene location and its ontology.
Trait	Harvest	SNP	Chr	SNP_Position	- Log10(p)	%PVE	Gene	Gene_Start	Gene_End	bp (Dist from SNPs)	Region_annotation	Gene Ontology (GO)
TSS	Harvest - 1	chr16_15991560	16	15991560	24.7959	31.9319	Vitvi16g00860	15955573	15988520	3040	K transporter protein	membrane, potassium:proton antiporter activity
		chr16_15991560	16	15991560	24.7959	31.9319	Vitvi16g00861	15988854	15989968	1592	-	-
		chr17_5928035	17	5928035	11.8508	1.97812	Vitvi17g00499	5903019	5920780	7255	RING-type domain-containing protein	-
		chr17_5928035	17	5928035	11.8508	1.97812	Vitvi17g00501	5924194	5926786	1249	-	-
		chr17_5928035	17	5928035	11.8508	1.97812	Vitvi17g00502	5926787	5928753	0	-	-
		chr17_5928035	17	5928035	11.8508	1.97812	Vitvi17g00503	5933684	5939818	5649	Polyribonucleotide 5'-hydroxyl-kinase Clp1 P-loop domain-containing protein	nucleus, ATP binding, polynucleotide 5'-hydroxyl-kinase activity, cleavage in ITS2 between 5.8S rRNA and LSU-rRNA of tricistronic rRNA transcript (SSU-rRNA, 5.8S rRNA, LSU-rRNA)
		chr17_5928035	17	5928035	11.8508	1.97812	Vitvi17g01449	5931003	5931761	2968	-	-
		chr6_6497421	6	6497421	10.0311	9.51754	Vitvi06g00556	6496604	6500979	0	UspA domain-containing protein	-
		chr6_6497421	6	6497421	10.0311	9.51754	Vitvi06g00558	6501568	6504002	4147	Uncharacterized protein	-
		chr6_6497421	6	6497421	10.0311	9.51754	Vitvi06g01725	6483356	6487941	9480	glutathione transferase (EC 2.5.1.18)	cytoplasm, glutathione transferase activity, glutathione metabolic process, response to chemical
		chr6_6497421	6	6497421	10.0311	9.51754	Vitvi06g01726	6491416	6492044	5377	-	-
		chr6_6497421	6	6497421	10.0311	9.51754	Vitvi06g01728	6493839	6495080	2341	probable glutathione S-transferase	-
		chr6_6497421	6	6497421	10.0311	9.51754	Vitvi06g01727	6493056	6494136	3285	glutathione transferase (EC 2.5.1.18)	cytoplasm, glutathione transferase activity, glutathione metabolic process, response to chemical
		chr3_5316412	3	5316412	7.42251	1.72563	Vitvi03g00491	5278480	5310082	6330	Enoyl reductase (ER) domain-containing protein	oxidoreductase activity, zinc ion binding
		chr3_5316412	3	5316412	7.42251	1.72563	Vitvi03g00492	5318421	5345560	2009	autophagy-related protein 2 isoform X2	-
	Harvest - 2	chr16_15991560	16	15991560	52.4023	12.6111	Vitvi16g00860	15955573	15988520	3040	K transporter protein	membrane, potassium:proton antiporter activity
		chr16_15991560	16	15991560	52.4023	12.6111	Vitvi16g00861	15988854	15989968	1592	-	-
		chr16_20841143	16	20841143	14.0964	2.3884	Vitvi16g01201	20843659	20844684	2516	AP2/ERF domain-containing protein	nucleus, DNA binding, DNA-binding transcription factor activity
		chr6_8828811	6	8828811	12.0814	1.2156	Vitvi06g00798	8827890	8832809	0	Myb-like domain-containing protein	-
		chr6_8828811	6	8828811	12.0814	1.2156	Vitvi06g00799	8833586	8834358	4775	Non-specific lipid-transfer protein	extracellular region, lipid binding, lipid transport
		chr6_8828811	6	8828811	12.0814	1.2156	Vitvi06g00800	8835619	8841066	6808	BZIP domain-containing protein	nucleus, DNA-binding transcription factor activity
		chr6_8828811	6	8828811	12.0814	1.2156	Vitvi06g01779	8824205	8825900	2911	-	-
		chr6_9365253	6	9365253	9.82102	3.76323	Vitvi06g00841	9333380	9368050	0	Helicase Helix-turn-helix domain-containing protein	-
		chr6_9365253	6	9365253	9.82102	3.76323	Vitvi06g00843	9368150	9373308	2897	Calcium uniporter protein	uniplex complex, calcium channel activity, uniporter activity, calcium import into the mitochondrion, mitochondrial calcium ion homeostasis
		chr6_9365253	6	9365253	9.82102	3.76323	Vitvi06g00844	9374361	9384165	9108	TLC domain-containing protein	endoplasmic reticulum, membrane, lipid homeostasis
		chr2_5289969	2	5289969	8.96658	0.654517	Vitvi02g01448	5280620	5283758	6211	-	-
		chr2_5289969	2	5289969	8.96658	0.654517	Vitvi02g01449	5295292	5296235	5323	-	-
		chr17_6081752	17	6081752	8.76447	0.761057	Vitvi17g00515	6070379	6082113	0	WW domain-binding protein 11	RNA processing
		chr17_6081752	17	6081752	8.76447	0.761057	Vitvi17g00516	6088018	6090641	6266	Nodulin-like domain-containing protein	membrane, transmembrane transporter activity
		chr17_6081752	17	6081752	8.76447	0.761057	Vitvi17g00518	6090734	6093282	8982	protein NUCLEAR FUSION DEFECTIVE 4	-
		chr3_5331914	3	5331914	8.50169	0.62	Vitvi03g00492	5318421	5345560	0	autophagy-related protein 2 isoform X2	-
		chr6_6749124	6	6749124	6.5784	1.49	Vitvi06g00580	6717120	6794588	0	DExH-box ATP-dependent RNA helicase DExH11	Ski complex, ATP binding, hydrolase activity, RNA binding, RNA helicase activity, nuclear-transcribed mRNA catabolic process, 3'-5' exonucleolytic nonsense-mediated decay
	Harvest - 3	chr6_6435829	6	6435829	13.6126	2.21937	Vitvi06g00550	6434842	6437933	0	subtilisin-like protease SBT4.4	-
		chr6_6435829	6	6435829	13.6126	2.21937	Vitvi06g00551	6444611	6444862	8782	-	-
		chr6_6435829	6	6435829	13.6126	2.21937	Vitvi06g00552	6445773	6447630	9944	Subtilisin-like protease SBT4.3	serine-type endopeptidase activity, proteolysis
		chr17_5317487	17	5317487	12.4112	2.96396	Vitvi17g00442	5309977	5318149	0	Transcription factor BIM2	nucleus, DNA-binding transcription factor activity, protein dimerization activity, DNA-templated transcription
		chr17_5317487	17	5317487	12.4112	2.96396	Vitvi17g00443	5321796	5325896	4309	O-fucosyltransferase family protein	cytoplasm, transferase activity, fucose metabolic process
		chr17_5317487	17	5317487	12.4112	2.96396	Vitvi17g01432	5318431	5318559	944	-	-
		chr2_5711873	2	5711873	12.3363	4.89175	Vitvi02g00586	5704159	5710381	1492	-	-
		chr2_5711873	2	5711873	12.3363	4.89175	Vitvi02g00587	5711788	5715545	0	-	-
		chr2_5711873	2	5711873	12.3363	4.89175	Vitvi02g00588	5716221	5722015	4348	-	-
		chr16_15731027	16	15731027	9.7122	2.36236	Vitvi16g00841	15611019	15730450	577	cleavage and polyadenylation specificity factor subunit 1 isoform X2	-
		chr16_15731027	16	15731027	9.7122	2.36236	Vitvi16g00843	15736313	15738270	5286	protein PSK SIMULATOR 1	-
		chr16_15731027	16	15731027	9.7122	2.36236	Vitvi16g01825	15741012	15741260	9985	-	-
		chr5_4003189	5	4003189	8.63451	0.765119	Vitvi05g00385	3998871	3999712	3477	Protein DMP2	endoplasmic reticulum, plant-type vacuole membrane, abscission, endomembrane system organization
		chr5_4003189	5	4003189	8.63451	0.765119	Vitvi05g00386	3999860	4002803	386	REDICTED: uncharacterized protein LOC100259606	-
		chr5_4003189	5	4003189	8.63451	0.765119	Vitvi05g00387	4007203	4017521	4014	pyruvate, phosphate dikinase (EC 2.7.9.1)	cytoplasm, ATP binding, kinase activity, metal ion binding, pyruvate, phosphate dikinase activity, phosphorylation, photosynthesis, pyruvate metabolic process
		chr5_4003189	5	4003189	8.63451	0.765119	Vitvi05g01872	4003635	4007124	446	tRNA/rRNA methyltransferase SpoU type domain-containing protein	RNA binding, RNA methyltransferase activity, RNA methylation, RNA processing
pH	Harvest - 2	chr16_16737957	16	16737957	8.4023	5.43472	Vitvi16g00902	16725022	16732924	5033	-	-
		chr2_3615910	2	3615910	7.81531	1.60652	Vitvi02g01404	3609237	3610136	5774	Thaumatin-like protein	defense response
		chr2_3615910	2	3615910	7.81531	1.60652	Vitvi02g01405	3612243	3612966	2944	Thaumatin-like protein	defense response
		chr2_3615910	2	3615910	7.81531	1.60652	Vitvi02g01406	3621291	3622282	5381	Thaumatin-like protein	defense response
		chr5_6565196	5	6565196	7.16558	1.35407	Vitvi05g00631	6552645	6565230	0	Sec-independent protein translocase protein TatB	mitochondrial inner membrane
		chr5_6565196	5	6565196	7.16558	1.35407	Vitvi05g00632	6568278	6571713	3082	Protein transport protein SEC23	COPII vesicle coat, endoplasmic reticulum exit site, endoplasmic reticulum membrane, GTPase activator activity, zinc ion binding, COPII-coated vesicle cargo loading, intracellular protein transport
		chr5_6565196	5	6565196	7.16558	1.35407	Vitvi05g01905	6571697	6574148	6501	Protein transport protein SEC23	COPII vesicle coat, endoplasmic reticulum exit site, endoplasmic reticulum membrane, GTPase activator activity, zinc ion binding, COPII-coated vesicle cargo loading, intracellular protein transport
		chr1_4092511	1	4092511	7.11014	4.74966	Vitvi01g00373	4078694	4083700	8811	ATP synthase subunit beta (EC 7.1.2.2)	mitochondrial proton-transporting ATP synthase complex, mitochondrial proton-transporting ATP synthase complex, catalytic sector F(1), proton-transporting ATP synthase complex, catalytic core F(1), ATP binding, ATP hydrolysis activity, proton-transporting ATP synthase activity, rotational mechanism, proton-transporting ATPase activity, rotational mechanism, proton motive force-driven mitochondria…
		chr1_4092511	1	4092511	7.11014	4.74966	Vitvi01g00374	4084557	4090551	1960	FAD-binding FR-type domain-containing protein	chloroplast stroma, FAD binding, ferredoxin-NADP+ reductase activity
		chr1_4092511	1	4092511	7.11014	4.74966	Vitvi01g00375	4091419	4094089	0	CAX-interacting protein 4	-
		chr1_4092511	1	4092511	7.11014	4.74966	Vitvi01g00376	4095394	4103237	2883	BRO1 domain-containing protein	endosome, protein transport to vacuole involved in ubiquitin-dependent protein catabolic process via the multivesicular body sorting pathway
TA	Harvest - 1	chr6_4703291	6	4703291	8.77728	12.5327	Vitvi06g00376	4679407	4737892	0	DNA-directed RNA polymerase (EC 2.7.7.6)	DNA binding, DNA-directed 5'-3' RNA polymerase activity, metal ion binding, DNA-templated transcription
		chr16_16737957	16	16737957	6.91364	18.3988	Vitvi16g00902	16725022	16732924	5033	-	-
		chr16_15872778	16	15872778	6.77	2.48982	Vitvi16g00856	15855594	15861902	10876	Protein kinase domain-containing protein	embryo sac development, phosphorylation, plant ovule development, stomatal complex morphogenesis, membrane
	Harvest - 2	chr17_4852511	17	4852511	8.8962	1.60858	Vitvi17g00406	4852135	4852848	0	AP2/ERF domain-containing protein	nucleus, DNA binding, DNA-binding transcription factor activity
		chr17_4852511	17	4852511	8.8962	1.60858	Vitvi17g00407	4860994	4863917	8483	Rhodanese domain-containing protein	cellular response to calcium ion, de-etiolation, regulation of stomatal closure
		chr17_4852511	17	4852511	8.8962	1.60858	Vitvi17g01425	4842922	4845929	6582	hypothetical protein CK203_075967	-
		chr17_4852511	17	4852511	8.8962	1.60858	Vitvi17g01426	4847860	4850418	2093	-	-
		chr14_27817357	14	27817357	8.70997	5.82978	Vitvi14g01780	27801783	27809903	7454	HD domain-containing protein	nucleus, ATP binding, dGTPase activity, dGTP catabolic process
		chr14_27817357	14	27817357	8.70997	5.82978	Vitvi14g01781	27812382	27819584	0	Protein kinase domain-containing protein	ATP binding, protein serine/threonine kinase activity
		chr14_27817357	14	27817357	8.70997	5.82978	Vitvi14g01782	27819949	27824513	2592	peptidylprolyl isomerase (EC 5.2.1.8)	thylakoid, peptidyl-prolyl cis-trans isomerase activity
		chr14_27817357	14	27817357	8.70997	5.82978	Vitvi14g01783	27825326	27827944	7969	Bidirectional sugar transporter SWEET	membrane, sugar transmembrane transporter activity, carbohydrate transport
		chr6_6497421	6	6497421	7.32331	8.4007	Vitvi06g01725	6483356	6487941	9480	glutathione transferase (EC 2.5.1.18)	cytoplasm, glutathione transferase activity, glutathione metabolic process, response to chemical
		chr6_6497421	6	6497421	7.32331	8.4007	Vitvi06g00556	6496604	6500979	0	UspA domain-containing protein	-
		chr6_6497421	6	6497421	7.32331	8.4007	Vitvi06g00558	6501568	6504002	4147	Uncharacterized protein	-
		chr6_6497421	6	6497421	7.32331	8.4007	Vitvi06g01726	6491416	6492044	5377	-	-
		chr6_6497421	6	6497421	7.32331	8.4007	Vitvi06g01727	6493056	6494136	3285	glutathione transferase (EC 2.5.1.18)	cytoplasm, glutathione transferase activity, glutathione metabolic process, response to chemical
		chr6_6497421	6	6497421	7.32331	8.4007	Vitvi06g01728	6493839	6495080	2341	probable glutathione S-transferase	-
		chr16_16345474	16	16345474	7.29499	2.83399	Vitvi16g00887	16334395	16337736	7738	Protein kinase domain-containing protein	-
		chr16_16345474	16	16345474	7.29499	2.83399	Vitvi16g00889	16350758	16351744	5284	probable carboxylesterase 120	-
	Harvest - 3	chr1_18669107	1	18669107	8.93554	8.92058	Vitvi01g01411	18649750	18666638	2469	Tricalbin-3	lipid binding, lipid transport
		chr5_3299467	5	3299467	6.767	3.32461	Vitvi05g00328	3279827	3300137	0	CBS domain-containing protein	chloroplast
		chr5_3299467	5	3299467	6.767	3.32461	Vitvi05g00329	3307625	3310269	8158	E3 ubiquitin-protein ligase RBBP6	-
		chr5_3299467	5	3299467	6.767	3.32461	Vitvi05g01846	3301398	3305467	1931	-	-
Glucose	Harvest - 1	chr16_15992931	16	15992931	31.7282	32.1165	Vitvi16g00860	15955573	15988520	4411	K transporter protein	membrane, potassium:proton antiporter activity
		chr16_15992931	16	15992931	31.7282	32.1165	Vitvi16g00861	15988854	15989968	2963	-	-
	Harvest - 2	chr16_15992931	16	15992931	46.1851	23.9698	Vitvi16g00860	15955573	15988520	4411	K transporter protein	membrane, potassium:proton antiporter activity
		chr16_15992931	16	15992931	46.1851	23.9698	Vitvi16g00861	15988854	15989968	2963	-	-
Fructose	Harvest - 1	chr16_15992931	16	15992931	33.7375	13.1735	Vitvi16g00860	15955573	15988520	4411	K transporter protein	membrane, potassium:proton antiporter activity
		chr16_15992931	16	15992931	33.7375	13.1735	Vitvi16g00861	15988854	15989968	2963	-	-
		chr6_6883931	6	6883931	6.55909	8.68512	Vitvi06g00590	6873210	6875671	8260	Protein NRT1/ PTR family 8.1	membrane, transmembrane transporter activity, oligopeptide transport, transmembrane transport
		chr6_6883931	6	6883931	6.55909	8.68512	Vitvi06g00591	6883898	6887117	0	Laccase (EC 1.10.3.2) (Benzenediol:oxygen oxidoreductase) (Diphenol oxidase) (Urishiol oxidase)	apoplast, copper ion binding, hydroquinone:oxygen oxidoreductase activity, oxidoreductase activity, lignin catabolic process
	Harvest - 2	chr16_15992931	16	15992931	9.50307	25.2877	Vitvi16g00860	15955573	15988520	4411	K transporter protein	membrane, potassium:proton antiporter activity
		chr16_15992931	16	15992931	9.50307	25.2877	Vitvi16g00861	15988854	15989968	2963	-	-
Malic	Harvest - 1	chr7_4063588	7	4063588	7.35556	41.1774	Vitvi07g00386	4068135	4068903	4547	DUF761 domain-containing protein	-
		chr7_4063588	7	4063588	7.35556	41.1774	Vitvi07g00387	4069111	4078075	5523	CTP synthase (EC 6.3.4.2) (UTP--ammonia ligase)	ATP binding, CTP synthase activity, identical protein binding, 'de novo' CTP biosynthetic process, CTP biosynthetic process, glutamine metabolic process, pyrimidine nucleobase biosynthetic process
		chr7_4063588	7	4063588	7.35556	41.1774	Vitvi07g02216	4061070	4061785	1803	Uncharacterized protein	-
		chr7_4063588	7	4063588	7.35556	41.1774	Vitvi07g02217	4062092	4063209	379	Avr9/Cf-9 rapidly elicited protein	-
	Harvest - 2	chr16_15992931	16	15992931	30.383	8.14374	Vitvi16g00860	15955573	15988520	4411	K transporter protein	membrane, potassium:proton antiporter activity
		chr16_15992931	16	15992931	30.383	8.14374	Vitvi16g00861	15988854	15989968	2963	-	-
		chr6_7346132	6	7346132	9.75696	5.08052	Vitvi06g00643	7337610	7343087	3045	Peptidyl-prolyl cis-trans isomerase (PPIase) (EC 5.2.1.8)	cytoplasm, intracellular membrane-bounded organelle, cyclosporin A binding, peptidyl-prolyl cis-trans isomerase activity, protein folding
		chr6_7346132	6	7346132	9.75696	5.08052	Vitvi06g00644	7343322	7347975	0	RING-type E3 ubiquitin transferase (EC 2.3.2.27)	endosome, plant-type vacuole membrane, ubiquitin protein ligase activity, protein ubiquitination
		chr6_7346132	6	7346132	9.75696	5.08052	Vitvi06g00645	7348319	7352134	2187	Glycosyl transferase CAP10 domain-containing protein	membrane
		chr17_6001448	17	6001448	8.41794	3.33081	Vitvi17g00510	5992385	5993924	7524	Transcription factor MYB35	DNA binding, iron ion binding, oxidoreductase activity
		chr17_6001448	17	6001448	8.41794	3.33081	Vitvi17g00511	5997554	6001683	0	Galectin domain-containing protein	Golgi membrane, carbohydrate binding, galactosyltransferase activity, protein glycosylation
		chr17_6001448	17	6001448	8.41794	3.33081	Vitvi17g00512	6005475	6026343	4027	DDT domain-containing protein	RSF complex, regulation of DNA-templated transcription
		chr17_6001448	17	6001448	8.41794	3.33081	Vitvi17g01452	6003755	6005138	2307	AAA+ ATPase domain-containing protein	ATP binding, ATP hydrolysis activity
		chr1_21510649	1	21510649	7.21538	2.19091	Vitvi01g01600	21515007	21515165	4358	-	-
Tartaric	Harvest - 2	chr16_15992931	16	15992931	15.6819	4.94857	Vitvi16g00860	15955573	15988520	4411	K transporter protein	membrane, potassium:proton antiporter activity
		chr16_15992931	16	15992931	15.6819	4.94857	Vitvi16g00861	15988854	15989968	2963	-	-
		chr6_11727849	6	11727849	14.5287	4.98281	Vitvi06g00907	11706352	11725672	2177	-	-
		chr6_11727849	6	11727849	14.5287	4.98281	Vitvi06g01800	11732913	11733371	5064	-	-
		chr5_3947609	5	3947609	7.58503	13.6599	Vitvi05g00382	3943242	3944488	3121	Histidine-containing phosphotransfer protein	cytosol, nucleus, histidine phosphotransfer kinase activity, protein histidine kinase binding, cytokinin-activated signaling pathway, phosphorelay signal transduction system, phosphorylation
		chr5_3947609	5	3947609	7.58503	13.6599	Vitvi05g00383	3947566	3955747	0	procollagen-proline 4-dioxygenase (EC 1.14.11.2)	endoplasmic reticulum, endoplasmic reticulum membrane, iron ion binding, L-ascorbic acid binding, procollagen-proline 4-dioxygenase activity
		chr5_3947609	5	3947609	7.58503	13.6599	Vitvi05g00384	3956954	3960217	9345	Protein kinase domain-containing protein	ATP binding, protein serine/threonine kinase activity, phosphorylation
Citric	Harvest - 1	chr17_10304589	17	10304589	13.5143	91.2496	Vitvi17g00862	10295497	10299109	5480	Leucine-rich repeat-containing N-terminal plant-type domain-containing protein	membrane
		chr17_10304589	17	10304589	13.5143	91.2496	Vitvi17g00863	10302360	10310195	0	Cysteine-rich receptor-like protein kinase 2	membrane, ATP binding, protein serine/threonine kinase activity, phosphorylation
		chr17_10304589	17	10304589	13.5143	91.2496	Vitvi17g00864	10312170	10325331	7581	Transmembrane protein	membrane
		chr17_13863355	17	13863355	6.81531	0.442636	Vitvi17g01086	13850313	13854917	8438	Glutamate decarboxylase (EC 4.1.1.15)	cytosol, glutamate decarboxylase activity, pyridoxal phosphate binding, glutamate catabolic process
		chr17_13863355	17	13863355	6.81531	0.442636	Vitvi17g01087	13855712	13907241	0	Uncharacterized protein	-
	Harvest - 2	chr16_15991560	16	15991560	28.8125	7.25241	Vitvi16g00860	15955573	15988520	3040	K transporter protein	membrane, potassium:proton antiporter activity
		chr16_15991560	16	15991560	28.8125	7.25241	Vitvi16g00861	15988854	15989968	1592	-	-
		chr6_12029388	6	12029388	13.2933	2.51897	Vitvi06g00919	12023882	12025325	4063	-	-
		chr17_6001448	17	6001448	12.1831	2.95059	Vitvi17g00510	5992385	5993924	7524	Transcription factor MYB35	-
		chr17_6001448	17	6001448	12.1831	2.95059	Vitvi17g00511	5997554	6001683	0	Galectin domain-containing protein	Golgi membrane, carbohydrate binding, galactosyltransferase activity, protein glycosylation
		chr17_6001448	17	6001448	12.1831	2.95059	Vitvi17g00512	6005475	6026343	4027	DDT domain-containing protein	RSF complex, regulation of DNA-templated transcription
		chr17_6001448	17	6001448	12.1831	2.95059	Vitvi17g01452	6003755	6005138	2307	AAA+ ATPase domain-containing protein	ATP binding, ATP hydrolysis activity
		chr7_16205508	7	16205508	7.39903	2.35898	Vitvi07g01170	16189754	16196316	9192	-	-
		chr7_16205508	7	16205508	7.39903	2.35898	Vitvi07g01171	16199034	16200055	5453	-	-
		chr7_16205508	7	16205508	7.39903	2.35898	Vitvi07g01172	16201765	16205893	0	-	-
		chr7_16205508	7	16205508	7.39903	2.35898	Vitvi07g01173	16214793	16215171	9285	-	-
		chr7_16205508	7	16205508	7.39903	2.35898	Vitvi07g02456	16208343	16210373	2835	-	-
		chr7_16205508	7	16205508	7.39903	2.35898	Vitvi07g02457	16211968	16212051	6460	-	-
		chr7_16205508	7	16205508	7.39903	2.35898	Vitvi07g02458	16214463	16214609	8955	-	-
	Harvest - 3	chr11_10127081	11	10127081	10.3439	13.1735	Vitvi11g00813	10110432	10150014	0	Autophagy-related protein 18b	cytosol, extrinsic component of membrane, phagophore assembly site membrane, phosphatidylinositol-3,5-bisphosphate binding, phosphatidylinositol-3-phosphate binding, autophagy of mitochondrion, nucleophagy, protein localization to phagophore assembly site
		chr1_1170416	1	1170416	7.54975	8.68512	Vitvi01g00108	1169749	1177375	0	HMA domain-containing protein	membrane, ATP binding, ATP hydrolysis activity, copper ion binding, P-type divalent copper transporter activity, copper ion homeostasis
		chr1_1170416	1	1170416	7.54975	8.68512	Vitvi01g00109	1180255	1180413	9839	-	-
		chr1_1170416	1	1170416	7.54975	8.68512	Vitvi01g01865	1162556	1163307	7109	VQ domain-containing protein	-
SBM	Harvest - 1	chr11_1004092	11	1004092	10.4353	0.466879	Vitvi11g00091	981458	996721	7371	UDENN domain-containing protein	-
		chr11_1004092	11	1004092	10.4353	0.466879	Vitvi11g00092	1000358	1001752	2340	Growth-regulating factor	nucleus, ATP binding, DNA-templated transcription, plant organ development, regulation of DNA-templated transcription
		chr11_1004092	11	1004092	10.4353	0.466879	Vitvi11g00093	1002589	1027043	0	Uncharacterized protein	Cdc73/Paf1 complex, RNA polymerase II complex binding, regulation of DNA-templated transcription, transcription elongation by RNA polymerase II
		chr6_668686	6	668686	10.1993	0.229182	Vitvi06g00050	655062	660166	8520	Mitochondrial dicarboxylate/tricarboxylate transporter DTC	membrane
		chr6_668686	6	668686	10.1993	0.229182	Vitvi06g00051	667639	671319	0	Tubulin alpha chain	cytoplasm, microtubule, GTP binding, hydrolase activity, structural constituent of cytoskeleton, microtubule cytoskeleton organization, mitotic cell cycle
		chr6_668686	6	668686	10.1993	0.229182	Vitvi06g00052	672384	673196	3698	AP2/ERF domain-containing protein	nucleus, DNA binding, DNA-binding transcription factor activity
		chr6_668686	6	668686	10.1993	0.229182	Vitvi06g00053	675023	687700	6337	TOG domain-containing protein	cytoplasm, nucleus, nuclear import signal receptor activity, nuclear localization sequence binding, small GTPase binding, protein import into nucleus
		chr4_2322696	4	2322696	9.88273	0.0905245	Vitvi04g00244	2315537	2325031	0	Dehydrogenase/reductase SDR family member on chromosome X	-
		chr4_2322696	4	2322696	9.88273	0.0905245	Vitvi04g00247	2331261	2332662	8565	Uncharacterized protein	-
		chr4_2322696	4	2322696	9.88273	0.0905245	Vitvi04g00248	2332693	2333803	9997	Glycosyl transferase 64 domain-containing protein	membrane, glycosyltransferase activity, protein glycosylation
		chr4_2322696	4	2322696	9.88273	0.0905245	Vitvi04g01831	2328075	2329742	5379	Auxin-responsive protein SAUR72	response to auxin
		chr18_27491643	18	27491643	7.96658	0.0385434	Vitvi18g01924	27453656	27496500	0	Ran-binding protein M-like	cytoplasm, cytoskeleton organization
		chr18_27491643	18	27491643	7.96658	0.0385434	Vitvi18g03077	27500107	27500810	8464	-	-
		chr11_976113	11	976113	7.28651	0	Vitvi11g00089	967279	968160	7953	Germin-like protein	apoplast, manganese ion binding
		chr11_976113	11	976113	7.28651	0	Vitvi11g00090	973856	977873	0	12-oxophytodienoate reductase 3 protein (EC 1.3.1.42)	peroxisome, 12-oxophytodienoate reductase activity, FMN binding, jasmonic acid biosynthetic process, oxylipin biosynthetic process
		chr11_976113	11	976113	7.28651	0	Vitvi11g00091	981458	996721	5345	UDENN domain-containing protein	-
	Harvest - 2	chr11_3857767	11	3857767	7.70553	11.72	Vitvi11g00399	3839795	3852986	4781	Transcriptional corepressor LEUNIG	-
		chr11_3857767	11	3857767	7.70553	11.72	Vitvi11g00400	3855078	3862753	0	Sodium/pyruvate cotransporter BASS2, chloroplastic	chloroplast envelope, membrane
		chr11_3857767	11	3857767	7.70553	11.722	Vitvi11g01420	3867318	3870656	9551	-	-
	Harvest - 3	chr14_23989210	14	23989210	7.10182	2.5	Vitvi14g01391	23983467	23985044	4166	Protein chlororespiratory reduction 7, chloroplastic	chloroplast stroma
		chr14_23989210	14	23989210	7.10182	2.5	Vitvi14g01392	23992832	23996765	3622	Protein kinase domain-containing protein	plasma membrane, ATP binding, protein kinase activity, phosphorylation
		chr14_23989210	14	23989210	7.10182	2.5	Vitvi14g01394	23997436	24001107	8226	Ninja-family protein (ABI-binding protein)	nucleus, negative regulation of DNA-templated transcription, response to abscisic acid, signal transduction
		chr14_23989210	14	23989210	7.10182	2.5	Vitvi14g02936	23981569	23982426	6784	-	-
		chr14_23989210	14	23989210	7.10182	2.5	Vitvi14g02937	23985681	23986307	2903	-	-
		chr14_23989210	14	23989210	7.10182	2.5	Vitvi14g02938	23986331	23988721	489	Uncharacterized protein	-
		chr4_11452450	4	11452450	7.07058	7.23	Vitvi04g00871	11445419	11446864	5586	UspA domain-containing protein	-
		chr17_4402253	17	4402253	6.51428	6.28	Vitvi17g00370	4398685	4399113	3140	-	-
		chr17_4402253	17	4402253	6.51428	6.28	Vitvi17g00371	4406108	4409103	3855	NmrA-like domain-containing protein	oxidoreductase activity
		chr17_4402253	17	4402253	6.51428	6.28	Vitvi17g00372	4409390	4437285	7137	RING-type domain-containing protein	membrane
		chr11_2749482	11	2749482	6.34872	7.12	Vitvi11g00286	2736074	2743682	5800	GPI inositol-deacylase	-
		chr11_2749482	11	2749482	6.34872	7.12	Vitvi11g00287	2751985	2755238	2503	Exostosin GT47 domain-containing protein	Golgi membrane, glycosyltransferase activity, protein glycosylation
		chr11_2749482	11	2749482	6.34872	7.12	Vitvi11g00288	2756155	2760676	6673	CRM domain-containing protein	ribonucleoprotein complex, RNA binding, Group II intron splicing, mRNA processing
		chr11_2749482	11	2749482	6.34872	7.12	Vitvi11g01394	2744496	2748583	899	Exostosin GT47 domain-containing protein	Golgi membrane, glycosyltransferase activity, protein glycosylation
Anthocyanin		chr2_13483780	2	13483780	7.99	22.99	Vitvi02g01019	14351795	14352913	868015	Myb1-related transcription factor	regulation of DNA-templated transcription, cis-regulatory region sequence-specific DNA binding
		chr2_13483780	2	13483780	7.99	22.99	Vitvi02g01015	14291727	14292732	807947	Myb2-relared transcription factor	regulation of DNA-templated transcription, cis-regulatory region sequence-specific DNA binding
		chr2_13483780	2	13483780	7.99	22.99	Vitvi02g01024	14420525	14421283	936745	Myb3-relared transcription factor	regulation of DNA-templated transcription, cis-regulatory region sequence-specific DNA binding
		chr2_13483780	2	13483780	7.99	22.99	Vitvi02g01013	14275372	14275752	791592	Myb4-relared transcription factor	regulation of DNA-templated transcription, cis-regulatory region sequence-specific DNA binding
		chr2_13483780	2	13483780	7.99	22.99	Vitvi02g01310	14291438	14291683	807658	Myb8-relared transcription factor	regulation of DNA-templated transcription, cis-regulatory region sequence-specific DNA binding
		chr2_13483780	2	13483780	7.99	22.99	Vitvi02g01307	14302187	14303282	818407	Myb9-relared transcription factor	regulation of DNA-templated transcription, cis-regulatory region sequence-specific DNA binding
		chr2_13483780	2	13483780	7.99	22.99	Vitvi02g01308	14392775	14393842	908995	Myb10-relared transcription factor	regulation of DNA-templated transcription, cis-regulatory region sequence-specific DNA binding
		chr2_13483780	2	13483780	7.99	22.99	Vitvi02g01022	14400037	14401092	916257	Myb11-relared transcription factor	regulation of DNA-templated transcription, cis-regulatory region sequence-specific DNA binding
		chr2_13483780	2	13483780	7.99	22.99	Vitvi02g01309	14425416	14426478	941636	Myb12-relared transcription factor	regulation of DNA-templated transcription, cis-regulatory region sequence-specific DNA binding
		chr2_13421360	2	13421360	6.78	5.68	Vitvi02g00964	13375440	13377606	45920	-	-
		chr2_10033479	2	10033479	6.07	2.17	Vitvi02g01528	10067616	10068170	34137	probable E3 ubiquitin-protein ligase	-
													-

## Sheet: Sup_T3
Supplementary Table S3. Comprehensive information of bi-parental QTL results for tarit TSS in population 2.
Trait	Harvest	SNP	Chr	LOD	%Var explained	Estimated Effect
TSS	H1	RH_CHR6_6961754	6	3.67	10.56	-1.08
TSS	H1	RH_CHR16_19027656	16	5	14.62	1.46
TSS	H2	RH_CHR6_6961754	6	6.77	16.18	-1.61
TSS	H2	RH_CHR16_19027656	16	7.51	18.21	2.13
TSS	H2	RH_CHR17_5447096	17	5.97	14.52	1.76

## Sheet: Sup_T4
Supplementary Table S4. Crossing design showing parents and number of genotypes in each family .
		♀
		ND.213	ND.054.27	SKND.009.41
♂	ND.213	---	34	368
	ND.054.27	---	---	185
	SKND.009.41	---	---	---

## Sheet: Sup_T5
Supplementary Table S5. Discription of phenotypeing of traits across three harvest during years (2020 - 22). Here '✓' means phenotyping was performed and '✗' means the opposite
Trait	2020				2021				2022
	Harvest - 1	Harvest - 2	Harvest - 3		Harvest - 1	Harvest - 2	Harvest - 3		Harvest - 1	Harvest - 2	Harvest - 3
TSS	✓	✓	✓		✓	✓	✓		✓	✓	✓
pH	✓	✓	✓		✓	✓	✓		✓	✓	✓
TA	✓	✓	✓		✓	✓	✓		✓	✓	✓
Glucose	✗	✗	✓		✓	✓	✓		✓	✓	✓
Fructose	✗	✗	✓		✓	✓	✓		✓	✓	✓
Malic	✗	✗	✓		✓	✓	✓		✓	✓	✓
Tartaric	✗	✗	✓		✓	✓	✓		✓	✓	✓
Citric	✗	✗	✓		✓	✓	✓		✓	✓	✓
YAN	✗	✗	✓		✗	✗	✓		✗	✗	✓
SBM	✓	✓	✓		✓	✓	✓		✓	✓	✗
